# Supplementary material for: Comparing Calculated Nutrient Intakes Using Different Food Composition Databases: Results from the European Prospective Investigation into Cancer and Nutrition (EPIC) Cohort
Source: Nutrients. 2020 Sep 23;12(10):2906. doi: 10.3390/nu12102906 (PMC7650652; doi:10.3390/nu12102906)
Supplement: Supplementary file 1 [file nutrients-12-02906-s001.zip]

Archive with 5 entries (5 files):
- Revision2_Nutrients_FigureS1.pptx
- Revision2_Nutrients_FigureS2.pptx
- Revision2_Nutrients_TableS1.docx
- Revision2_Nutrients_TableS2.docx
- Revision2_Nutrients_TableS3.docx
